# Supplementary material for: Plasma Thallium Concentration, Kidney Function, Nephrotoxicity and Graft Failure in Kidney Transplant Recipients
Source: J Clin Med. 2022 Apr 1;11(7):1970. doi: 10.3390/jcm11071970 (PMC9000150; doi:10.3390/jcm11071970)
Supplement: Supplementary file 1 [file jcm-11-01970-s001.zip]

Archive with 1 entries (1 files):
- supplementary materials .pdf
